# Supplementary material for: The Extracellular Vesicle Citrullinome and Signature in a Piglet Model of Neonatal Seizures
Source: Int J Mol Sci. 2023 Jul 16;24(14):11529. doi: 10.3390/ijms241411529 (PMC10380774; doi:10.3390/ijms241411529)
Supplement: Supplementary file 1 [file ijms-24-11529-s001.zip]

Archive with 9 entries (9 files):
- Fig S1 resubmit.tif
- Table S1.xlsx
- Table S2.xlsx
- Table S3.xlsx
- Table S4.xlsx
- Table S5.xlsx
- Table S6.xlsx
- Table S7.xlsx
- Table S8.xlsx
