# Supplementary material for: The Extracellular Vesicle Citrullinome and Signature in a Piglet Model of Neonatal Seizures
Source: Int J Mol Sci. 2023 Jul 16;24(14):11529. doi: 10.3390/ijms241411529 (PMC10380774; doi:10.3390/ijms241411529)
Supplement: Supplementary file 1 [file ijms-24-11529-s001.zip › Table S5.xlsx]

## Sheet: P1346_5_0_1
Table S5:F95 enriched proteins in CSF-EVs at baseline
Peak list format	Mascot generic
Search type	MIS
Mascot version	2.7.0
Database	1::cRAP 2::CCP_Sus_scrofa
Fasta file	1::cRAP_20190401.fasta 2::CCP_Sus_scrofa_20220926.fasta
Total sequences	330037
Total residues	225929618
Sequences after taxonomy filter	330037
Number of queries	6624
Decoy	--------------------------------------------------------
Number of matches above identity threshold in search of real database	148
Number of matches above identity threshold in search of decoy database	0
Number of matches above homology threshold in search of real database	231
Number of matches above homology threshold in search of decoy database	0
Fixed modifications	--------------------------------------------------------
Identifier	Name	Delta	Neutral loss
1	Carbamidomethyl (C)	57.0215
Variable modifications	--------------------------------------------------------
Identifier	Name	Delta	Neutral loss(es)
1	Deamidated (NQ)	0.984016
2	Deamidated (R)	0.984016	0	43.0058
3	Oxidation (M)	15.9949	0	63.9983
Search Parameters	--------------------------------------------------------
Taxonomy filter	All entries
Enzyme	Trypsin
Maximum Missed Cleavages	2
Fixed modifications	Carbamidomethyl (C)
Variable modifications	Deamidated (NQ),Deamidated (R),Oxidation (M)
Peptide Mass Tolerance	20
Peptide Mass Tolerance Units	ppm
Fragment Mass Tolerance	0.1
Fragment Mass Tolerance Units	Da
Mass values	Monoisotopic
Instrument type	ESI-ORBITRAP-HCD
Format parameters	--------------------------------------------------------
Significance threshold	0.05
Max. number of hits	0
Min. number of sig. unique sequences	1
Use MudPIT protein scoring	0
Ions score cut-off	20
Include same-set proteins	0
Include sub-set proteins	0
Include unassigned	0
Require bold red	1
Use homology threshold	0
Group protein families	0
Show duplicate peptides	0
Protein hits	--------------------------------------------------------
prot_hit_num	prot_acc	prot_desc	prot_score	prot_thresh	prot_expect	prot_mass	prot_matches	prot_matches_sig	prot_sequences	prot_sequences_sig	prot_cover	prot_pi	prot_seq	pep_query	pep_index	pep_rank	pep_isbold	pep_isunique	pep_exp_mz	pep_exp_z	pep_delta	pep_start	pep_end	pep_miss	pep_score	pep_expect	pep_res_before	pep_seq	pep_res_after	pep_frame	pep_var_mod	pep_var_mod_pos	pep_summed_mod_pos	pep_local_mod_pos
3	2::tr|A0A287B5W2|A0A287B5W2_PIG	Trypsinogen isoform X1 OS=Sus scrofa OX=9823 GN=LOC100302368 PE=4 SV=1	545	68	1.1e-49	26563	88	76	8	7	30.9	6.85	MNTFVLLALLGAAVAFPTDDDDKIVGGYTCAANSIPYQVSLNSGSHFCGGSLINSQWVVSAAHCYKSRIQVRLGEHNIDVLEGNEQFINAAKIITHPNFNGNTLDNDIMLIKLSSPATLNSRVATVSLPRSCAAAGTECLISGWGNTKSSGSSYPSLLQCLKAPVLSDSSCKSSYPGQITGNMICVGFLEGGKDSCQGDSGGPVVCNGQLQGIVSWGYGCAQKNKPGVYTKVCNYVNWIQQTIAAN	260	1819	1	1	1	421.758	2	-0.0003	123	130	0	57.16	0.00082	R	VATVSLPR	S
3	2::tr|A0A287B5W2|A0A287B5W2_PIG	Trypsinogen isoform X1 OS=Sus scrofa OX=9823 GN=LOC100302368 PE=4 SV=1	545	68	1.1e-49	26563	88	76	8	7	30.9	6.85	MNTFVLLALLGAAVAFPTDDDDKIVGGYTCAANSIPYQVSLNSGSHFCGGSLINSQWVVSAAHCYKSRIQVRLGEHNIDVLEGNEQFINAAKIITHPNFNGNTLDNDIMLIKLSSPATLNSRVATVSLPRSCAAAGTECLISGWGNTKSSGSSYPSLLQCLKAPVLSDSSCKSSYPGQITGNMICVGFLEGGKDSCQGDSGGPVVCNGQLQGIVSWGYGCAQKNKPGVYTKVCNYVNWIQQTIAAN	720	2172	1	1	1	523.286	2	0.0004	113	122	0	62.17	0.0011	K	LSSPATLNSR	V
3	2::tr|A0A287B5W2|A0A287B5W2_PIG	Trypsinogen isoform X1 OS=Sus scrofa OX=9823 GN=LOC100302368 PE=4 SV=1	545	68	1.1e-49	26563	88	76	8	7	30.9	6.85	MNTFVLLALLGAAVAFPTDDDDKIVGGYTCAANSIPYQVSLNSGSHFCGGSLINSQWVVSAAHCYKSRIQVRLGEHNIDVLEGNEQFINAAKIITHPNFNGNTLDNDIMLIKLSSPATLNSRVATVSLPRSCAAAGTECLISGWGNTKSSGSSYPSLLQCLKAPVLSDSSCKSSYPGQITGNMICVGFLEGGKDSCQGDSGGPVVCNGQLQGIVSWGYGCAQKNKPGVYTKVCNYVNWIQQTIAAN	2220	3400	1	1	1	763.878	2	-0.0039	149	162	0	49.36	0.017	K	SSGSSYPSLLQCLK	A
3	2::tr|A0A287B5W2|A0A287B5W2_PIG	Trypsinogen isoform X1 OS=Sus scrofa OX=9823 GN=LOC100302368 PE=4 SV=1	545	68	1.1e-49	26563	88	76	8	7	30.9	6.85	MNTFVLLALLGAAVAFPTDDDDKIVGGYTCAANSIPYQVSLNSGSHFCGGSLINSQWVVSAAHCYKSRIQVRLGEHNIDVLEGNEQFINAAKIITHPNFNGNTLDNDIMLIKLSSPATLNSRVATVSLPRSCAAAGTECLISGWGNTKSSGSSYPSLLQCLKAPVLSDSSCKSSYPGQITGNMICVGFLEGGKDSCQGDSGGPVVCNGQLQGIVSWGYGCAQKNKPGVYTKVCNYVNWIQQTIAAN	4189	3697	1	1	1	1106.06	2	-0.0007	73	92	0	98.46	3.1e-07	R	LGEHNIDVLEGNEQFINAAK	I
3	2::tr|A0A287B5W2|A0A287B5W2_PIG	Trypsinogen isoform X1 OS=Sus scrofa OX=9823 GN=LOC100302368 PE=4 SV=1	545	68	1.1e-49	26563	88	76	8	7	30.9	6.85	MNTFVLLALLGAAVAFPTDDDDKIVGGYTCAANSIPYQVSLNSGSHFCGGSLINSQWVVSAAHCYKSRIQVRLGEHNIDVLEGNEQFINAAKIITHPNFNGNTLDNDIMLIKLSSPATLNSRVATVSLPRSCAAAGTECLISGWGNTKSSGSSYPSLLQCLKAPVLSDSSCKSSYPGQITGNMICVGFLEGGKDSCQGDSGGPVVCNGQLQGIVSWGYGCAQKNKPGVYTKVCNYVNWIQQTIAAN	4190	3840	1	1	1	553.531	4	-0.0006	73	92	0	21.67	15	R	LGEHNIDVLEGNEQFINAAK	I
3	2::tr|A0A287B5W2|A0A287B5W2_PIG	Trypsinogen isoform X1 OS=Sus scrofa OX=9823 GN=LOC100302368 PE=4 SV=1	545	68	1.1e-49	26563	88	76	8	7	30.9	6.85	MNTFVLLALLGAAVAFPTDDDDKIVGGYTCAANSIPYQVSLNSGSHFCGGSLINSQWVVSAAHCYKSRIQVRLGEHNIDVLEGNEQFINAAKIITHPNFNGNTLDNDIMLIKLSSPATLNSRVATVSLPRSCAAAGTECLISGWGNTKSSGSSYPSLLQCLKAPVLSDSSCKSSYPGQITGNMICVGFLEGGKDSCQGDSGGPVVCNGQLQGIVSWGYGCAQKNKPGVYTKVCNYVNWIQQTIAAN	4197	3708	1	1	1	737.707	3	0.0035	73	92	0	87.95	3.5e-06	R	LGEHNIDVLEGNEQFINAAK	I
3	2::tr|A0A287B5W2|A0A287B5W2_PIG	Trypsinogen isoform X1 OS=Sus scrofa OX=9823 GN=LOC100302368 PE=4 SV=1	545	68	1.1e-49	26563	88	76	8	7	30.9	6.85	MNTFVLLALLGAAVAFPTDDDDKIVGGYTCAANSIPYQVSLNSGSHFCGGSLINSQWVVSAAHCYKSRIQVRLGEHNIDVLEGNEQFINAAKIITHPNFNGNTLDNDIMLIKLSSPATLNSRVATVSLPRSCAAAGTECLISGWGNTKSSGSSYPSLLQCLKAPVLSDSSCKSSYPGQITGNMICVGFLEGGKDSCQGDSGGPVVCNGQLQGIVSWGYGCAQKNKPGVYTKVCNYVNWIQQTIAAN	4482	5069	1	1	1	762.061	3	0.0046	93	112	0	37.32	0.4	K	IITHPNFNGNTLDNDIMLIK	L		Deamidated (NQ)	0.00000100000000000000.0
3	2::tr|A0A287B5W2|A0A287B5W2_PIG	Trypsinogen isoform X1 OS=Sus scrofa OX=9823 GN=LOC100302368 PE=4 SV=1	545	68	1.1e-49	26563	88	76	8	7	30.9	6.85	MNTFVLLALLGAAVAFPTDDDDKIVGGYTCAANSIPYQVSLNSGSHFCGGSLINSQWVVSAAHCYKSRIQVRLGEHNIDVLEGNEQFINAAKIITHPNFNGNTLDNDIMLIKLSSPATLNSRVATVSLPRSCAAAGTECLISGWGNTKSSGSSYPSLLQCLKAPVLSDSSCKSSYPGQITGNMICVGFLEGGKDSCQGDSGGPVVCNGQLQGIVSWGYGCAQKNKPGVYTKVCNYVNWIQQTIAAN	4483	4442	1	1	1	1142.59	2	0.0051	93	112	0	41.33	0.16	K	IITHPNFNGNTLDNDIMLIK	L		Deamidated (NQ)	0.00000001000000000000.0
3	2::tr|A0A287B5W2|A0A287B5W2_PIG	Trypsinogen isoform X1 OS=Sus scrofa OX=9823 GN=LOC100302368 PE=4 SV=1	545	68	1.1e-49	26563	88	76	8	7	30.9	6.85	MNTFVLLALLGAAVAFPTDDDDKIVGGYTCAANSIPYQVSLNSGSHFCGGSLINSQWVVSAAHCYKSRIQVRLGEHNIDVLEGNEQFINAAKIITHPNFNGNTLDNDIMLIKLSSPATLNSRVATVSLPRSCAAAGTECLISGWGNTKSSGSSYPSLLQCLKAPVLSDSSCKSSYPGQITGNMICVGFLEGGKDSCQGDSGGPVVCNGQLQGIVSWGYGCAQKNKPGVYTKVCNYVNWIQQTIAAN	4486	4619	1	1	1	762.062	3	0.0086	93	112	0	62.15	0.0013	K	IITHPNFNGNTLDNDIMLIK	L		Deamidated (NQ)	0.00000001000000000000.0
3	2::tr|A0A287B5W2|A0A287B5W2_PIG	Trypsinogen isoform X1 OS=Sus scrofa OX=9823 GN=LOC100302368 PE=4 SV=1	545	68	1.1e-49	26563	88	76	8	7	30.9	6.85	MNTFVLLALLGAAVAFPTDDDDKIVGGYTCAANSIPYQVSLNSGSHFCGGSLINSQWVVSAAHCYKSRIQVRLGEHNIDVLEGNEQFINAAKIITHPNFNGNTLDNDIMLIKLSSPATLNSRVATVSLPRSCAAAGTECLISGWGNTKSSGSSYPSLLQCLKAPVLSDSSCKSSYPGQITGNMICVGFLEGGKDSCQGDSGGPVVCNGQLQGIVSWGYGCAQKNKPGVYTKVCNYVNWIQQTIAAN	4488	4443	1	1	1	571.8	4	0.0127	93	112	0	46.23	0.048	K	IITHPNFNGNTLDNDIMLIK	L		Deamidated (NQ)	0.00000001000000000000.0
3	2::tr|A0A287B5W2|A0A287B5W2_PIG	Trypsinogen isoform X1 OS=Sus scrofa OX=9823 GN=LOC100302368 PE=4 SV=1	545	68	1.1e-49	26563	88	76	8	7	30.9	6.85	MNTFVLLALLGAAVAFPTDDDDKIVGGYTCAANSIPYQVSLNSGSHFCGGSLINSQWVVSAAHCYKSRIQVRLGEHNIDVLEGNEQFINAAKIITHPNFNGNTLDNDIMLIKLSSPATLNSRVATVSLPRSCAAAGTECLISGWGNTKSSGSSYPSLLQCLKAPVLSDSSCKSSYPGQITGNMICVGFLEGGKDSCQGDSGGPVVCNGQLQGIVSWGYGCAQKNKPGVYTKVCNYVNWIQQTIAAN	4494	4164	1	1	1	762.392	3	0.0132	93	112	0	62.24	0.0013	K	IITHPNFNGNTLDNDIMLIK	L		2 Deamidated (NQ)	0.00000001000001000000.0
3	2::tr|A0A287B5W2|A0A287B5W2_PIG	Trypsinogen isoform X1 OS=Sus scrofa OX=9823 GN=LOC100302368 PE=4 SV=1	545	68	1.1e-49	26563	88	76	8	7	30.9	6.85	MNTFVLLALLGAAVAFPTDDDDKIVGGYTCAANSIPYQVSLNSGSHFCGGSLINSQWVVSAAHCYKSRIQVRLGEHNIDVLEGNEQFINAAKIITHPNFNGNTLDNDIMLIKLSSPATLNSRVATVSLPRSCAAAGTECLISGWGNTKSSGSSYPSLLQCLKAPVLSDSSCKSSYPGQITGNMICVGFLEGGKDSCQGDSGGPVVCNGQLQGIVSWGYGCAQKNKPGVYTKVCNYVNWIQQTIAAN	4540	4318	1	1	1	767.393	3	0.0067	93	112	0	85.04	6.7e-06	K	IITHPNFNGNTLDNDIMLIK	L		Deamidated (NQ); Oxidation (M)	0.00000001000000003000.0
3	2::tr|A0A287B5W2|A0A287B5W2_PIG	Trypsinogen isoform X1 OS=Sus scrofa OX=9823 GN=LOC100302368 PE=4 SV=1	545	68	1.1e-49	26563	88	76	8	7	30.9	6.85	MNTFVLLALLGAAVAFPTDDDDKIVGGYTCAANSIPYQVSLNSGSHFCGGSLINSQWVVSAAHCYKSRIQVRLGEHNIDVLEGNEQFINAAKIITHPNFNGNTLDNDIMLIKLSSPATLNSRVATVSLPRSCAAAGTECLISGWGNTKSSGSSYPSLLQCLKAPVLSDSSCKSSYPGQITGNMICVGFLEGGKDSCQGDSGGPVVCNGQLQGIVSWGYGCAQKNKPGVYTKVCNYVNWIQQTIAAN	4542	4156	1	1	1	767.394	3	0.0079	93	112	0	84.65	7.3e-06	K	IITHPNFNGNTLDNDIMLIK	L		Deamidated (NQ); Oxidation (M)	0.00000000010000003000.0
3	2::tr|A0A287B5W2|A0A287B5W2_PIG	Trypsinogen isoform X1 OS=Sus scrofa OX=9823 GN=LOC100302368 PE=4 SV=1	545	68	1.1e-49	26563	88	76	8	7	30.9	6.85	MNTFVLLALLGAAVAFPTDDDDKIVGGYTCAANSIPYQVSLNSGSHFCGGSLINSQWVVSAAHCYKSRIQVRLGEHNIDVLEGNEQFINAAKIITHPNFNGNTLDNDIMLIKLSSPATLNSRVATVSLPRSCAAAGTECLISGWGNTKSSGSSYPSLLQCLKAPVLSDSSCKSSYPGQITGNMICVGFLEGGKDSCQGDSGGPVVCNGQLQGIVSWGYGCAQKNKPGVYTKVCNYVNWIQQTIAAN	4544	3990	1	1	1	767.721	3	0.0043	93	112	0	72.51	0.00013	K	IITHPNFNGNTLDNDIMLIK	L		2 Deamidated (NQ); Oxidation (M)	0.00000000010001003000.0
3	2::tr|A0A287B5W2|A0A287B5W2_PIG	Trypsinogen isoform X1 OS=Sus scrofa OX=9823 GN=LOC100302368 PE=4 SV=1	545	68	1.1e-49	26563	88	76	8	7	30.9	6.85	MNTFVLLALLGAAVAFPTDDDDKIVGGYTCAANSIPYQVSLNSGSHFCGGSLINSQWVVSAAHCYKSRIQVRLGEHNIDVLEGNEQFINAAKIITHPNFNGNTLDNDIMLIKLSSPATLNSRVATVSLPRSCAAAGTECLISGWGNTKSSGSSYPSLLQCLKAPVLSDSSCKSSYPGQITGNMICVGFLEGGKDSCQGDSGGPVVCNGQLQGIVSWGYGCAQKNKPGVYTKVCNYVNWIQQTIAAN	5519	4488	1	1	1	903.139	3	-0.0121	69	92	1	80.38	1.6e-05	R	IQVRLGEHNIDVLEGNEQFINAAK	I
3	2::tr|A0A287B5W2|A0A287B5W2_PIG	Trypsinogen isoform X1 OS=Sus scrofa OX=9823 GN=LOC100302368 PE=4 SV=1	545	68	1.1e-49	26563	88	76	8	7	30.9	6.85	MNTFVLLALLGAAVAFPTDDDDKIVGGYTCAANSIPYQVSLNSGSHFCGGSLINSQWVVSAAHCYKSRIQVRLGEHNIDVLEGNEQFINAAKIITHPNFNGNTLDNDIMLIKLSSPATLNSRVATVSLPRSCAAAGTECLISGWGNTKSSGSSYPSLLQCLKAPVLSDSSCKSSYPGQITGNMICVGFLEGGKDSCQGDSGGPVVCNGQLQGIVSWGYGCAQKNKPGVYTKVCNYVNWIQQTIAAN	5520	4495	1	1	1	677.609	4	-0.0005	69	92	1	38.83	0.2	R	IQVRLGEHNIDVLEGNEQFINAAK	I
3	2::tr|A0A287B5W2|A0A287B5W2_PIG	Trypsinogen isoform X1 OS=Sus scrofa OX=9823 GN=LOC100302368 PE=4 SV=1	545	68	1.1e-49	26563	88	76	8	7	30.9	6.85	MNTFVLLALLGAAVAFPTDDDDKIVGGYTCAANSIPYQVSLNSGSHFCGGSLINSQWVVSAAHCYKSRIQVRLGEHNIDVLEGNEQFINAAKIITHPNFNGNTLDNDIMLIKLSSPATLNSRVATVSLPRSCAAAGTECLISGWGNTKSSGSSYPSLLQCLKAPVLSDSSCKSSYPGQITGNMICVGFLEGGKDSCQGDSGGPVVCNGQLQGIVSWGYGCAQKNKPGVYTKVCNYVNWIQQTIAAN	5522	4470	1	1	1	677.86	4	0.0182	69	92	1	32.45	0.81	R	IQVRLGEHNIDVLEGNEQFINAAK	I		Deamidated (NQ)	0.000000000000000001000000.0
3	2::tr|A0A287B5W2|A0A287B5W2_PIG	Trypsinogen isoform X1 OS=Sus scrofa OX=9823 GN=LOC100302368 PE=4 SV=1	545	68	1.1e-49	26563	88	76	8	7	30.9	6.85	MNTFVLLALLGAAVAFPTDDDDKIVGGYTCAANSIPYQVSLNSGSHFCGGSLINSQWVVSAAHCYKSRIQVRLGEHNIDVLEGNEQFINAAKIITHPNFNGNTLDNDIMLIKLSSPATLNSRVATVSLPRSCAAAGTECLISGWGNTKSSGSSYPSLLQCLKAPVLSDSSCKSSYPGQITGNMICVGFLEGGKDSCQGDSGGPVVCNGQLQGIVSWGYGCAQKNKPGVYTKVCNYVNWIQQTIAAN	6202	4543	1	1	1	1103.91	3	-0.0174	93	122	1	44.49	0.056	K	IITHPNFNGNTLDNDIMLIKLSSPATLNSR	V
3	2::tr|A0A287B5W2|A0A287B5W2_PIG	Trypsinogen isoform X1 OS=Sus scrofa OX=9823 GN=LOC100302368 PE=4 SV=1	545	68	1.1e-49	26563	88	76	8	7	30.9	6.85	MNTFVLLALLGAAVAFPTDDDDKIVGGYTCAANSIPYQVSLNSGSHFCGGSLINSQWVVSAAHCYKSRIQVRLGEHNIDVLEGNEQFINAAKIITHPNFNGNTLDNDIMLIKLSSPATLNSRVATVSLPRSCAAAGTECLISGWGNTKSSGSSYPSLLQCLKAPVLSDSSCKSSYPGQITGNMICVGFLEGGKDSCQGDSGGPVVCNGQLQGIVSWGYGCAQKNKPGVYTKVCNYVNWIQQTIAAN	6203	4531	1	1	1	828.183	4	-0.0159	93	122	1	65.86	0.00041	K	IITHPNFNGNTLDNDIMLIKLSSPATLNSR	V
3	2::tr|A0A287B5W2|A0A287B5W2_PIG	Trypsinogen isoform X1 OS=Sus scrofa OX=9823 GN=LOC100302368 PE=4 SV=1	545	68	1.1e-49	26563	88	76	8	7	30.9	6.85	MNTFVLLALLGAAVAFPTDDDDKIVGGYTCAANSIPYQVSLNSGSHFCGGSLINSQWVVSAAHCYKSRIQVRLGEHNIDVLEGNEQFINAAKIITHPNFNGNTLDNDIMLIKLSSPATLNSRVATVSLPRSCAAAGTECLISGWGNTKSSGSSYPSLLQCLKAPVLSDSSCKSSYPGQITGNMICVGFLEGGKDSCQGDSGGPVVCNGQLQGIVSWGYGCAQKNKPGVYTKVCNYVNWIQQTIAAN	6206	4550	1	1	1	662.95	5	0.0107	93	122	1	27.23	2.9	K	IITHPNFNGNTLDNDIMLIKLSSPATLNSR	V		Deamidated (NQ)	0.000000000000010000000000000000.0
3	2::tr|A0A287B5W2|A0A287B5W2_PIG	Trypsinogen isoform X1 OS=Sus scrofa OX=9823 GN=LOC100302368 PE=4 SV=1	545	68	1.1e-49	26563	88	76	8	7	30.9	6.85	MNTFVLLALLGAAVAFPTDDDDKIVGGYTCAANSIPYQVSLNSGSHFCGGSLINSQWVVSAAHCYKSRIQVRLGEHNIDVLEGNEQFINAAKIITHPNFNGNTLDNDIMLIKLSSPATLNSRVATVSLPRSCAAAGTECLISGWGNTKSSGSSYPSLLQCLKAPVLSDSSCKSSYPGQITGNMICVGFLEGGKDSCQGDSGGPVVCNGQLQGIVSWGYGCAQKNKPGVYTKVCNYVNWIQQTIAAN	6207	4547	1	1	1	1104.25	3	0.0226	93	122	1	72.97	6.7e-05	K	IITHPNFNGNTLDNDIMLIKLSSPATLNSR	V		Deamidated (NQ)	0.000000000100000000000000000000.0
3	2::tr|A0A287B5W2|A0A287B5W2_PIG	Trypsinogen isoform X1 OS=Sus scrofa OX=9823 GN=LOC100302368 PE=4 SV=1	545	68	1.1e-49	26563	88	76	8	7	30.9	6.85	MNTFVLLALLGAAVAFPTDDDDKIVGGYTCAANSIPYQVSLNSGSHFCGGSLINSQWVVSAAHCYKSRIQVRLGEHNIDVLEGNEQFINAAKIITHPNFNGNTLDNDIMLIKLSSPATLNSRVATVSLPRSCAAAGTECLISGWGNTKSSGSSYPSLLQCLKAPVLSDSSCKSSYPGQITGNMICVGFLEGGKDSCQGDSGGPVVCNGQLQGIVSWGYGCAQKNKPGVYTKVCNYVNWIQQTIAAN	6215	4503	1	1	1	832.186	4	0.0029	93	122	1	48.07	0.023	K	IITHPNFNGNTLDNDIMLIKLSSPATLNSR	V		Oxidation (M)	0.000000000000000030000000000000.0
3	2::tr|A0A287B5W2|A0A287B5W2_PIG	Trypsinogen isoform X1 OS=Sus scrofa OX=9823 GN=LOC100302368 PE=4 SV=1	545	68	1.1e-49	26563	88	76	8	7	30.9	6.85	MNTFVLLALLGAAVAFPTDDDDKIVGGYTCAANSIPYQVSLNSGSHFCGGSLINSQWVVSAAHCYKSRIQVRLGEHNIDVLEGNEQFINAAKIITHPNFNGNTLDNDIMLIKLSSPATLNSRVATVSLPRSCAAAGTECLISGWGNTKSSGSSYPSLLQCLKAPVLSDSSCKSSYPGQITGNMICVGFLEGGKDSCQGDSGGPVVCNGQLQGIVSWGYGCAQKNKPGVYTKVCNYVNWIQQTIAAN	6535	4716	1	1	1	895.866	5	0.0359	73	112	1	39.9	0.094	R	LGEHNIDVLEGNEQFINAAKIITHPNFNGNTLDNDIMLIK	L
6	2::tr|A0A287B5P2|A0A287B5P2_PIG	Keratin 5 OS=Sus scrofa OX=9823 GN=KRT5 PE=1 SV=1	188	68	4.7e-14	61550	9	5	4	3	7.8	7.62	MSRQSSVSLRTGGSRSFSAASAITPSVSRTSFTTVSRSGGGGGGFGRVSLGGACGVGGYGSRSLYNLGGSKRISISASGGGFRNRFGAGAGGGYGFGGGASSGFGFGGGAGGGFGLGGGAGFGGGAGFGGGFGGPGFPVCPPGGIQEVTVNQSLLTPLNLQIDPTIQRVRTEEREQIKTLNNKFASFIDKVRFLEQQNKVLDTKWTLLQEQGTKTVRQNLEPLFEQYINNLRRQLDSILGERGRLDSELRNMQDLVEDFKNKYEDEINKRTTAENEFVMLKKDVDAAYMNKVELEAKVDALMDEINFTKMFFEAELSQMQTHVSDTSVVLSMDNNRNLDLDSIIAEVKAQYEDIANRSRTEAESWYQTKYEELQQTAGRHGDDLRNTKHEISEMNRMIQ…	184	2923	1	0	0	414.218	2	-0.0011	184	190	0	28.58	0.48	K	FASFIDK	V
6	2::tr|A0A287B5P2|A0A287B5P2_PIG	Keratin 5 OS=Sus scrofa OX=9823 GN=KRT5 PE=1 SV=1	188	68	4.7e-14	61550	9	5	4	3	7.8	7.62	MSRQSSVSLRTGGSRSFSAASAITPSVSRTSFTTVSRSGGGGGGFGRVSLGGACGVGGYGSRSLYNLGGSKRISISASGGGFRNRFGAGAGGGYGFGGGASSGFGFGGGAGGGFGLGGGAGFGGGAGFGGGFGGPGFPVCPPGGIQEVTVNQSLLTPLNLQIDPTIQRVRTEEREQIKTLNNKFASFIDKVRFLEQQNKVLDTKWTLLQEQGTKTVRQNLEPLFEQYINNLRRQLDSILGERGRLDSELRNMQDLVEDFKNKYEDEINKRTTAENEFVMLKKDVDAAYMNKVELEAKVDALMDEINFTKMFFEAELSQMQTHVSDTSVVLSMDNNRNLDLDSIIAEVKAQYEDIANRSRTEAESWYQTKYEELQQTAGRHGDDLRNTKHEISEMNRMIQ…	1446	3820	1	0	0	632.35	2	-0.0011	466	476	0	45.9	0.029	K	LALDVEIATYR	K
6	2::tr|A0A287B5P2|A0A287B5P2_PIG	Keratin 5 OS=Sus scrofa OX=9823 GN=KRT5 PE=1 SV=1	188	68	4.7e-14	61550	9	5	4	3	7.8	7.62	MSRQSSVSLRTGGSRSFSAASAITPSVSRTSFTTVSRSGGGGGGFGRVSLGGACGVGGYGSRSLYNLGGSKRISISASGGGFRNRFGAGAGGGYGFGGGASSGFGFGGGAGGGFGLGGGAGFGGGAGFGGGFGGPGFPVCPPGGIQEVTVNQSLLTPLNLQIDPTIQRVRTEEREQIKTLNNKFASFIDKVRFLEQQNKVLDTKWTLLQEQGTKTVRQNLEPLFEQYINNLRRQLDSILGERGRLDSELRNMQDLVEDFKNKYEDEINKRTTAENEFVMLKKDVDAAYMNKVELEAKVDALMDEINFTKMFFEAELSQMQTHVSDTSVVLSMDNNRNLDLDSIIAEVKAQYEDIANRSRTEAESWYQTKYEELQQTAGRHGDDLRNTKHEISEMNRMIQ…	1639	4662	1	0	0	665.367	2	0.0015	337	348	0	67.56	0.00026	R	NLDLDSIIAEVK	A
6	2::tr|A0A287B5P2|A0A287B5P2_PIG	Keratin 5 OS=Sus scrofa OX=9823 GN=KRT5 PE=1 SV=1	188	68	4.7e-14	61550	9	5	4	3	7.8	7.62	MSRQSSVSLRTGGSRSFSAASAITPSVSRTSFTTVSRSGGGGGGFGRVSLGGACGVGGYGSRSLYNLGGSKRISISASGGGFRNRFGAGAGGGYGFGGGASSGFGFGGGAGGGFGLGGGAGFGGGAGFGGGFGGPGFPVCPPGGIQEVTVNQSLLTPLNLQIDPTIQRVRTEEREQIKTLNNKFASFIDKVRFLEQQNKVLDTKWTLLQEQGTKTVRQNLEPLFEQYINNLRRQLDSILGERGRLDSELRNMQDLVEDFKNKYEDEINKRTTAENEFVMLKKDVDAAYMNKVELEAKVDALMDEINFTKMFFEAELSQMQTHVSDTSVVLSMDNNRNLDLDSIIAEVKAQYEDIANRSRTEAESWYQTKYEELQQTAGRHGDDLRNTKHEISEMNRMIQ…	3459	4989	1	1	1	630.995	3	-0.0013	218	232	0	46.44	0.048	R	QNLEPLFEQYINNLR	R
7	2::tr|A0A287ATN8|A0A287ATN8_PIG	60 kDa heat shock protein, mitochondrial OS=Sus scrofa OX=9823 GN=HSPD1 PE=1 SV=1	115	68	9.3e-07	50354	3	2	2	2	11.1	7.59	MLRLPAVLRQIRPVSRALAPHLTRAYAKDVKFGADARALMLQGVDLLADAVAVTMGPKGRTVIIEQSWGSPKVTKDGVTVAKSIDLKDKYKNIGAKLVQDVANNTNEEAGDGTTTATVLARSIAKEGFEKISKGANPVEIRRGVMLAVDAVIAELKKQSKPVTTPEEIAQVATISANGDKEIGNIISDAMKKVGRKGVITVKDGKTLNDELEIIEGMKFDRGYISPYFINTSKGQKCEFQDAYVLLSEKKISSVQSIVPALEIANAHRKPLVIIAEDVDGEALSTLVLNRLKVGLQVVAVKAPGFGDNRKNQLKDMAIATGGAVFGEEGLTLNLEDVQPHDLGKVGEVIVTKDDAMLLKGKGDKAQIEKRIQEIIEQLDVTTSEYEKEKLNERLAKLSD…	4766	4847	1	1	1	789.114	3	-0.0049	269	290	0	65.29	0.00012	R	KPLVIIAEDVDGEALSTLVLNR	L
7	2::tr|A0A287ATN8|A0A287ATN8_PIG	60 kDa heat shock protein, mitochondrial OS=Sus scrofa OX=9823 GN=HSPD1 PE=1 SV=1	115	68	9.3e-07	50354	3	2	2	2	11.1	7.59	MLRLPAVLRQIRPVSRALAPHLTRAYAKDVKFGADARALMLQGVDLLADAVAVTMGPKGRTVIIEQSWGSPKVTKDGVTVAKSIDLKDKYKNIGAKLVQDVANNTNEEAGDGTTTATVLARSIAKEGFEKISKGANPVEIRRGVMLAVDAVIAELKKQSKPVTTPEEIAQVATISANGDKEIGNIISDAMKKVGRKGVITVKDGKTLNDELEIIEGMKFDRGYISPYFINTSKGQKCEFQDAYVLLSEKKISSVQSIVPALEIANAHRKPLVIIAEDVDGEALSTLVLNRLKVGLQVVAVKAPGFGDNRKNQLKDMAIATGGAVFGEEGLTLNLEDVQPHDLGKVGEVIVTKDDAMLLKGKGDKAQIEKRIQEIIEQLDVTTSEYEKEKLNERLAKLSD…	6043	4898	1	1	1	775.133	4	-0.006	315	344	0	35.12	0.65	K	DMAIATGGAVFGEEGLTLNLEDVQPHDLGK	V
7	2::tr|A0A287ATN8|A0A287ATN8_PIG	60 kDa heat shock protein, mitochondrial OS=Sus scrofa OX=9823 GN=HSPD1 PE=1 SV=1	115	68	9.3e-07	50354	3	2	2	2	11.1	7.59	MLRLPAVLRQIRPVSRALAPHLTRAYAKDVKFGADARALMLQGVDLLADAVAVTMGPKGRTVIIEQSWGSPKVTKDGVTVAKSIDLKDKYKNIGAKLVQDVANNTNEEAGDGTTTATVLARSIAKEGFEKISKGANPVEIRRGVMLAVDAVIAELKKQSKPVTTPEEIAQVATISANGDKEIGNIISDAMKKVGRKGVITVKDGKTLNDELEIIEGMKFDRGYISPYFINTSKGQKCEFQDAYVLLSEKKISSVQSIVPALEIANAHRKPLVIIAEDVDGEALSTLVLNRLKVGLQVVAVKAPGFGDNRKNQLKDMAIATGGAVFGEEGLTLNLEDVQPHDLGKVGEVIVTKDDAMLLKGKGDKAQIEKRIQEIIEQLDVTTSEYEKEKLNERLAKLSD…	6044	4890	1	1	1	1033.18	3	0.0241	315	344	0	50.19	0.02	K	DMAIATGGAVFGEEGLTLNLEDVQPHDLGK	V
8	2::tr|A0A4X1TXJ2|A0A4X1TXJ2_PIG	Uncharacterized protein OS=Sus scrofa OX=9823 PE=4 SV=1	71	68	0.026	56904	3	1	2	1	8.2	8.09	MRGLGKSGGSLASRGFPALRPRDLETGRALAVAGPGHTPQVFVGRAWRLHHCDYYAMDLWGPGVEVVVSSAYNTAPSVYPLAPCGRDVSDHNVALGCLVSSYFPEPVTVTWNSGALSRVVHTFPSVLQPSGLYSLSSMVIVAASSLSTLSYTCNVYHPATNTKVDKRVGRPCPICPACEGPGPSAFIFPPKPKDTLMISRTPKVTCVVVDVSQENPEVQFSWYVDGVEVHTAQTRPKEEQFNSTYRVVSVLPIQHQDWLNGKEFKCKVNNKDLPAPITRIISKAKGQTREPQVYTLPPPTEELSRSKLSVTCLITGFYPPDIDVEWQRNGQPEPEGNYRTTPPQQDVDGTYFLYSKLAVDKASWQRGDPFQCAVMHEALHNHYTQKSIFKTPELLLEES…	386	2357	1	1	1	441.755	2	-0.0018	272	279	0	25.23	1.1	K	DLPAPITR	I
8	2::tr|A0A4X1TXJ2|A0A4X1TXJ2_PIG	Uncharacterized protein OS=Sus scrofa OX=9823 PE=4 SV=1	71	68	0.026	56904	3	1	2	1	8.2	8.09	MRGLGKSGGSLASRGFPALRPRDLETGRALAVAGPGHTPQVFVGRAWRLHHCDYYAMDLWGPGVEVVVSSAYNTAPSVYPLAPCGRDVSDHNVALGCLVSSYFPEPVTVTWNSGALSRVVHTFPSVLQPSGLYSLSSMVIVAASSLSTLSYTCNVYHPATNTKVDKRVGRPCPICPACEGPGPSAFIFPPKPKDTLMISRTPKVTCVVVDVSQENPEVQFSWYVDGVEVHTAQTRPKEEQFNSTYRVVSVLPIQHQDWLNGKEFKCKVNNKDLPAPITRIISKAKGQTREPQVYTLPPPTEELSRSKLSVTCLITGFYPPDIDVEWQRNGQPEPEGNYRTTPPQQDVDGTYFLYSKLAVDKASWQRGDPFQCAVMHEALHNHYTQKSIFKTPELLLEES…	6405	4525	1	1	1	976.731	4	0.0152	204	237	0	46.56	0.04	K	VTCVVVDVSQENPEVQFSWYVDGVEVHTAQTRPK	E		Deamidated (NQ)	0.0000000000000001000000000000000000.0
8	2::tr|A0A4X1TXJ2|A0A4X1TXJ2_PIG	Uncharacterized protein OS=Sus scrofa OX=9823 PE=4 SV=1	71	68	0.026	56904	3	1	2	1	8.2	8.09	MRGLGKSGGSLASRGFPALRPRDLETGRALAVAGPGHTPQVFVGRAWRLHHCDYYAMDLWGPGVEVVVSSAYNTAPSVYPLAPCGRDVSDHNVALGCLVSSYFPEPVTVTWNSGALSRVVHTFPSVLQPSGLYSLSSMVIVAASSLSTLSYTCNVYHPATNTKVDKRVGRPCPICPACEGPGPSAFIFPPKPKDTLMISRTPKVTCVVVDVSQENPEVQFSWYVDGVEVHTAQTRPKEEQFNSTYRVVSVLPIQHQDWLNGKEFKCKVNNKDLPAPITRIISKAKGQTREPQVYTLPPPTEELSRSKLSVTCLITGFYPPDIDVEWQRNGQPEPEGNYRTTPPQQDVDGTYFLYSKLAVDKASWQRGDPFQCAVMHEALHNHYTQKSIFKTPELLLEES…	6406	4512	1	1	1	976.98	4	0.0263	204	237	0	38.53	0.27	K	VTCVVVDVSQENPEVQFSWYVDGVEVHTAQTRPK	E		2 Deamidated (NQ)	0.0000000000010001000000000000000000.0
9	2::tr|A0A287AFA5|A0A287AFA5_PIG	Endoplasmin OS=Sus scrofa OX=9823 GN=HSP90B1 PE=1 SV=2	63	68	0.18	92614	1	1	1	1	2.7	4.73	MRALWVLGLCCVLLTFGSVRAEDEVDVDGTVEEDLGKSREGSRTDDEIVQREEEAIQLDGLNASQIRELREKSEKFAFQAEVNRMMKLIINSLYKNKEIFLRELISNASDALDKIRLISLTDENALAGNEELTVKIKCDKEKNLLHVTDTGVGMTREELVKNLGTIAKSGTSEFLNKMTEAQEDGQSTSELIGQFGVGFYSAFLVADKVIVTSKHNNDTQHIWESDSNEFSVIADPRGNTLGRGTTITLVLKEEASDYLELDTIKNLVKKYSQFINFPIYVWSSKTETVEEPMEEEEAAKEEKEESDDEAAVEEEEEEKKPKTKKVEKTVWDWELMNDIKPIWQRPSKEVEDDEYKAFYKSFSKESDDPMAYIHFTAEGEVTFKSILFVPTSAPRGLFD…	4985	4755	1	1	1	818.106	3	-0.0033	244	265	1	62.62	0.00069	R	GTTITLVLKEEASDYLELDTIK	N
11	2::tr|A0A4X1W2J5|A0A4X1W2J5_PIG	EF-hand domain-containing protein OS=Sus scrofa OX=9823 PE=4 SV=1	56	68	0.91	29641	1	1	1	1	4.2	6.51	MTDLLRSVVTVIDVFYKYTQQDGECGTLSKDELKELLEKEFRPILKNPDDPDTVDVIMHMLDRDHDRRLDFTEFLLMVFKLAMACNKVLSKEYCKASGSKKHRHSRQYQDEESETEEEEEDTSGQKSGYKYSSWSEGEHGYSSEGLRGSAKQRHGSRRLGRHGDLSSSENQKGSEKRHCGSSSGHSQSSGKQRHGSSSGELGERRSKSRVNPSRESGEEYESGSGSGSRSGGRKSHGGLSHGLDISEHESNKSSQSPSFGKQGSG	1469	4814	1	1	1	635.359	2	0.0009	7	17	0	55.59	0.0021	R	SVVTVIDVFYK	Y
12	2::tr|A0A480VX03|A0A480VX03_PIG	Charged multivesicular body protein 2a OS=Sus scrofa OX=9823 PE=3 SV=1	44	68	14	41300	5	0	2	0	5.5	10.72	MMTGWDARLPGRWAEGARRCTNPAGTRTPTVARLPQARFEPETPDLLRRRGRWCACAGRGGGGGRSPVRAHARCCPLPAFRVPAERVTSSGLIRKRRRRQRRQNQGAVVGGRSREPSQRSVTRKWKRTPVPAPRDLPQAHRWAPAAMDLLFGRRKTPEELLRQNQRALNRAMRELDRERQKLETQEKKIIADIKKMAKQGQMDAVRIMAKDLVRTRRYVRKFVLMRANIQAVSLKIQTLKSNNSMAQAMKGVTKAMGTMNRQLKLPQIQKIMMEFERQAEIMDMKEEMMNDAIDDAMGDEEDEEESDAVVAQVLDELGLSLTDELSSECSKPWVPPSPLPSHRCRSAHPPASIAPLQGLFS	208	2168	2	0	1	416.749	2	0.0016	87	94	0	23.54	3.1	R	VTSSGLIR	K
12	2::tr|A0A480VX03|A0A480VX03_PIG	Charged multivesicular body protein 2a OS=Sus scrofa OX=9823 PE=3 SV=1	44	68	14	41300	5	0	2	0	5.5	10.72	MMTGWDARLPGRWAEGARRCTNPAGTRTPTVARLPQARFEPETPDLLRRRGRWCACAGRGGGGGRSPVRAHARCCPLPAFRVPAERVTSSGLIRKRRRRQRRQNQGAVVGGRSREPSQRSVTRKWKRTPVPAPRDLPQAHRWAPAAMDLLFGRRKTPEELLRQNQRALNRAMRELDRERQKLETQEKKIIADIKKMAKQGQMDAVRIMAKDLVRTRRYVRKFVLMRANIQAVSLKIQTLKSNNSMAQAMKGVTKAMGTMNRQLKLPQIQKIMMEFERQAEIMDMKEEMMNDAIDDAMGDEEDEEESDAVVAQVLDELGLSLTDELSSECSKPWVPPSPLPSHRCRSAHPPASIAPLQGLFS	1342	1805	1	1	1	616.8	2	0.0064	103	114	1	20.88	12	R	QNQGAVVGGRSR	E		2 Deamidated (NQ); 2 Deamidated (R)	0.011000000202.0
